# Supplementary material for: TRAF6 directs FOXP3 localization and facilitates regulatory T‐cell function through K63‐linked ubiquitination
Source: EMBO J. 2019 Mar 18;38(9):e99766. doi: 10.15252/embj.201899766 (PMC6484404; doi:10.15252/embj.201899766)
Supplement: Supplementary file 3 — Source Data for Expanded View and Appendix [file EMBJ-38-e99766-s005.zip]

Archive with 7 entries (4 files):
- Source_Data_for_EV4.pdf
- __MACOSX/
- __MACOSX/._Source_Data_for_EV4.pdf
- SDataAppendixFigs/
- SDataAppendixFigs/Source_Data_for_Appendix_S3.pdf
- SDataAppendixFigs/__MACOSX/
- SDataAppendixFigs/__MACOSX/._Source_Data_for_Appendix_S3.pdf
